# Supplementary material for: Effects of COVID-19 on Mental Health and Anxiety of Adolescents Aged 13–16 Years: A Comparative Analysis of Longitudinal Data From China
Source: Front Psychiatry. 2021 Jul 20;12:695556. doi: 10.3389/fpsyt.2021.695556 (PMC8330831; doi:10.3389/fpsyt.2021.695556)
Supplement: Supplementary file 1 [file Data_Sheet_1.XLS]

## Sheet: 疫情前
序号	group	性别（男1女2）	年龄	学习焦虑	学习2分类	社交焦虑	社交2分类	孤独倾向	孤独2分类	自责倾向	自责2分类	过敏倾向	过敏2分类	身体症状	身体2分类	恐怖倾向	恐怖2分类	冲动倾向	冲动2分类	效度量表	总评	总评2分类
1	0	2	13	7	0	4	0	2	0	3	0	6	0	7	0	3	0	0	0	4	36	0
2	0	1	13	5	0	3	0	0	0	6	0	6	0	7	0	1	0	3	0	4	35	0
3	0	2	13	8	0	2	0	3	0	5	0	7	0	4	0	3	0	2	0	5	39	0
4	0	2	13	9	1	2	0	2	0	5	0	8	0	7	0	4	0	0	0	6	44	0
5	0	2	13	5	0	1	0	4	0	2	0	4	0	5	0	2	0	1	0	3	27	0
6	0	2	13	14	1	4	0	9	1	9	1	9	1	9	1	6	0	3	0	4	72	1
7	0	2	13	3	0	4	0	5	0	5	0	8	0	8	0	6	0	2	0	5	46	0
8	0	2	13	9	1	9	1	6	0	0	0	3	0	2	0	2	0	1	0	7	41	0
9	0	2	13	6	0	7	0	1	0	1	0	3	0	7	0	2	0	1	0	4	32	0
10	0	2	13	9	1	3	0	4	0	2	0	4	0	4	0	3	0	0	0	5	35	0
11	0	2	13	8	0	5	0	2	0	5	0	8	0	7	0	9	1	3	0	7	55	0
12	0	1	13	4	0	6	0	4	0	5	0	5	0	5	0	3	0	0	0	7	39	0
13	0	2	13	13	1	4	0	6	0	10	1	10	1	8	0	4	0	1	0	5	64	1
14	0	2	14	6	0	2	0	4	0	4	0	6	0	6	0	3	0	5	0	4	40	0
15	0	2	14	8	0	10	1	5	0	4	0	7	0	11	1	6	0	1	0	3	57	0
16	0	2	13	9	1	2	0	5	0	7	0	8	0	4	0	2	0	3	0	5	46	0
17	0	1	13	8	0	0	0	2	0	4	0	4	0	3	0	1	0	3	0	4	29	0
18	0	2	13	10	1	1	0	3	0	5	0	3	0	6	0	3	0	1	0	4	37	0
19	0	2	13	9	1	6	0	4	0	9	1	9	1	3	0	3	0	9	1	4	60	1
20	0	1	13	9	1	0	0	9	1	4	0	4	0	12	1	9	1	2	0	7	60	1
21	0	1	13	7	0	3	0	1	0	6	0	6	0	7	0	0	0	4	0	3	37	0
22	0	2	13	10	1	3	0	9	1	2	0	6	0	8	0	3	0	3	0	7	53	0
23	0	2	13	4	0	2	0	0	0	6	0	7	0	5	0	2	0	0	0	4	30	0
24	0	2	13	7	0	4	0	3	0	6	0	4	0	4	0	2	0	3	0	3	36	0
25	0	1	13	13	1	9	1	0	0	7	0	7	0	4	0	2	0	1	0	6	51	0
26	0	2	13	13	1	2	0	9	1	9	1	9	1	10	1	10	1	2	0	7	77	1
27	0	2	15	7	0	1	0	3	0	1	0	5	0	6	0	3	0	1	0	4	31	0
28	0	1	15	6	0	2	0	4	0	10	1	10	1	7	0	2	0	4	0	5	52	0
29	0	2	15	9	1	3	0	9	1	5	0	8	0	8	0	3	0	2	0	3	52	0
30	0	2	15	6	0	1	0	5	0	1	0	3	0	7	0	0	0	2	0	5	30	0
31	0	1	16	3	0	0	0	1	0	5	0	5	0	7	0	1	0	0	0	5	27	0
32	0	1	14	7	0	2	0	1	0	5	0	5	0	1	0	0	0	1	0	4	25	0
33	0	1	14	5	0	3	0	0	0	3	0	3	0	2	0	0	0	1	0	4	20	0
34	0	2	14	10	1	0	0	2	0	4	0	5	0	7	0	5	0	1	0	4	39	0
35	0	2	14	2	0	1	0	1	0	3	0	2	0	4	0	1	0	3	0	6	23	0
36	0	1	14	2	0	1	0	0	0	0	0	0	0	0	0	1	0	0	0	4	8	0
37	0	1	14	9	1	5	0	3	0	9	1	9	1	5	0	0	0	10	1	6	60	1
38	0	2	14	14	1	2	0	0	0	9	1	9	1	9	1	3	0	5	0	7	62	1
39	0	2	13	3	0	7	0	1	0	2	0	7	0	7	0	4	0	0	0	4	35	0
40	0	2	13	10	1	9	1	4	0	4	0	5	0	5	0	2	0	0	0	4	45	0
41	0	1	13	7	0	3	0	3	0	5	0	5	0	6	0	3	0	4	0	4	39	0
42	0	1	14	2	0	4	0	1	0	5	0	5	0	11	1	0	0	10	1	5	41	0
43	0	2	14	8	0	0	0	3	0	1	0	4	0	6	0	1	0	3	0	3	29	0
44	0	2	15	9	1	3	0	9	1	2	0	8	0	7	0	3	0	1	0	2	46	0
45	0	1	15	8	0	2	0	0	0	4	0	4	0	3	0	4	0	3	0	1	27	0
46	0	2	15	4	0	4	0	6	0	9	1	9	1	6	0	5	0	2	0	5	52	0
47	0	2	15	10	1	2	0	4	0	7	0	7	0	3	0	1	0	1	0	3	39	0
48	0	2	15	9	1	5	0	5	0	4	0	7	0	5	0	2	0	1	0	2	41	0
49	0	2	15	4	0	4	0	1	0	7	0	5	0	9	1	4	0	0	0	5	40	0
50	0	1	14	6	0	1	0	1	0	4	0	4	0	2	0	0	0	1	0	5	20	0
51	0	2	15	13	1	4	0	3	0	5	0	7	0	8	0	9	1	2	0	7	60	1
52	0	2	15	5	0	2	0	4	0	6	0	7	0	4	0	0	0	2	0	4	34	0
53	0	2	15	3	0	2	0	9	1	9	1	9	1	13	1	0	0	9	1	3	62	1
54	0	1	16	14	1	3	0	4	0	9	1	9	1	13	1	5	0	9	1	4	75	1
55	0	2	16	9	1	1	0	2	0	3	0	4	0	6	0	2	0	1	0	5	34	0
56	0	1	16	4	0	3	0	9	1	5	0	5	0	2	0	1	0	0	0	4	33	0
57	0	2	13	7	0	0	0	1	0	5	0	7	0	7	0	0	0	3	0	8	38	0
58	0	2	13	6	0	2	0	1	0	4	0	3	0	2	0	0	0	1	0	4	23	0
59	0	2	13	10	1	0	0	1	0	2	0	1	0	6	0	2	0	5	0	3	31	0
60	0	1	14	6	0	1	0	3	0	4	0	4	0	6	0	0	0	0	0	5	29	0
61	0	1	14	5	0	0	0	3	0	5	0	5	0	7	0	4	0	2	0	3	34	0
62	0	2	15	15	1	6	0	10	1	9	1	9	1	13	1	10	1	3	0	4	85	1
63	0	2	15	6	0	2	0	6	0	2	0	8	0	8	0	3	0	1	0	4	40	0
64	0	1	15	8	0	9	1	1	0	7	0	7	0	3	0	0	0	2	0	7	45	0
65	0	1	15	6	0	1	0	3	0	4	0	4	0	3	0	3	0	0	0	4	28	0
66	0	1	15	9	1	4	0	1	0	6	0	6	0	13	1	3	0	1	0	3	48	0
67	0	2	15	8	0	3	0	1	0	1	0	4	0	3	0	3	0	0	0	7	30	0
68	0	1	14	7	0	1	0	2	0	2	0	2	0	7	0	1	0	0	0	5	27	0
69	0	2	15	3	0	2	0	1	0	2	0	5	0	2	0	1	0	3	0	5	24	0
70	0	1	15	5	0	0	0	4	0	4	0	4	0	3	0	1	0	0	0	4	21	0
71	0	1	15	3	0	1	0	0	0	2	0	2	0	1	0	0	0	1	0	6	16	0
72	0	2	16	8	0	9	1	9	1	1	0	6	0	6	0	0	0	0	0	3	44	0
73	0	2	16	10	1	0	0	3	0	4	0	7	0	8	0	3	0	1	0	6	43	0
74	0	2	16	14	1	2	0	3	0	10	1	10	1	9	1	4	0	10	1	3	70	1
75	0	1	14	14	1	2	0	9	1	10	1	10	1	3	0	1	0	10	1	4	68	1
76	0	1	14	8	0	3	0	1	0	4	0	4	0	4	0	1	0	0	0	3	28	0
77	0	1	14	6	0	5	0	0	0	6	0	6	0	1	0	0	0	2	0	6	32	0
78	0	1	13	4	0	9	1	2	0	6	0	6	0	9	1	3	0	1	0	4	46	0
79	0	1	14	8	0	1	0	0	0	7	0	7	0	4	0	0	0	2	0	7	36	0
80	0	2	14	4	0	1	0	4	0	2	0	2	0	3	0	1	0	1	0	2	20	0
81	0	2	14	11	1	3	0	2	0	2	0	7	0	8	0	3	0	0	0	4	41	0
82	0	2	13	9	1	2	0	1	0	9	1	9	1	4	0	0	0	2	0	6	45	0
83	0	1	14	5	0	1	0	3	0	8	0	8	0	3	0	1	0	9	1	3	42	0
84	0	2	14	3	0	0	0	0	0	1	0	4	0	3	0	1	0	0	0	5	17	0
85	0	1	13	9	1	0	0	9	1	8	0	8	0	8	0	4	0	1	0	7	56	0
86	0	1	14	6	0	2	0	1	0	2	0	2	0	4	0	3	0	0	0	4	24	0
87	0	1	14	9	1	2	0	5	0	6	0	6	0	8	0	1	0	2	0	6	46	0
88	0	1	14	9	1	1	0	4	0	9	1	9	1	13	1	2	0	4	0	5	60	1
89	0	2	14	10	1	4	0	1	0	2	0	6	0	6	0	4	0	1	0	2	37	0
90	0	1	13	8	0	3	0	2	0	6	0	6	0	4	0	1	0	0	0	3	33	0
91	0	2	14	7	0	3	0	2	0	9	1	9	1	12	1	3	0	5	0	6	59	1
92	0	2	14	8	0	1	0	1	0	1	0	4	0	4	0	3	0	0	0	4	26	0
93	0	1	14	5	0	1	0	6	0	8	0	8	0	7	0	3	0	2	0	5	45	0
94	0	1	14	4	0	4	0	4	0	8	0	8	0	8	0	1	0	0	0	4	41	0
95	0	2	13	13	1	9	1	3	0	10	1	10	1	5	0	1	0	9	1	4	69	1
96	0	1	14	15	1	9	1	10	1	3	0	3	0	9	1	2	0	1	0	6	62	1
97	0	1	14	3	0	0	0	2	0	3	0	3	0	3	0	0	0	0	0	3	17	0
98	0	2	15	6	0	2	0	4	0	7	0	8	0	4	0	3	0	1	0	6	41	0
99	0	2	14	8	0	2	0	4	0	3	0	5	0	5	0	2	0	3	0	3	35	0
100	0	2	15	9	1	4	0	9	1	6	0	6	0	5	0	1	0	0	0	4	46	0
101	0	1	14	8	0	5	0	1	0	7	0	7	0	4	0	0	0	2	0	5	39	0
102	0	2	15	6	0	2	0	3	0	5	0	2	0	2	0	1	0	1	0	3	25	0
103	0	2	15	9	1	0	0	0	0	9	1	9	1	6	0	4	0	2	0	4	46	0
104	0	1	13	7	0	2	0	1	0	5	0	5	0	7	0	4	0	2	0	5	38	0
105	0	1	15	9	1	5	0	4	0	6	0	6	0	8	0	3	0	9	1	7	59	1
106	0	1	13	6	0	1	0	9	1	5	0	5	0	5	0	0	0	1	0	3	36	0
107	0	2	14	4	0	3	0	0	0	1	0	7	0	9	1	3	0	1	0	7	36	0
108	0	1	14	4	0	0	0	0	0	0	0	0	0	2	0	1	0	1	0	5	13	0
109	0	2	14	8	0	0	0	1	0	10	1	10	1	7	0	0	0	0	0	5	43	0
110	0	2	14	10	1	1	0	0	0	2	0	6	0	7	0	1	0	2	0	4	34	0
111	0	1	15	3	0	9	1	2	0	7	0	7	0	8	0	1	0	0	0	4	42	0
112	0	2	14	5	0	3	0	6	0	1	0	8	0	5	0	1	0	4	0	6	39	0
113	0	2	15	14	1	3	0	2	0	9	1	9	1	9	1	9	1	0	0	3	63	1
114	0	1	15	9	1	5	0	1	0	8	0	8	0	2	0	1	0	1	0	7	43	0
115	0	2	14	7	0	3	0	5	0	5	0	5	0	1	0	4	0	3	0	3	36	0
116	0	2	15	8	0	2	0	9	1	1	0	5	0	6	0	0	0	9	1	4	46	0
117	0	2	14	11	1	2	0	1	0	9	1	9	1	7	0	2	0	1	0	4	49	0
118	0	2	15	9	1	1	0	3	0	0	0	6	0	8	0	3	0	1	0	6	38	0
119	0	2	14	8	0	9	1	1	0	9	1	9	1	2	0	0	0	0	0	4	45	0
120	0	1	14	3	0	3	0	2	0	4	0	4	0	1	0	2	0	0	0	3	22	0
121	0	2	14	8	0	3	0	9	1	1	0	4	0	5	0	1	0	3	0	4	39	0
122	0	2	14	13	1	6	0	1	0	10	1	10	1	14	1	3	0	1	0	5	67	1
123	0	2	15	6	0	0	0	0	0	0	0	4	0	2	0	0	0	0	0	5	17	0
124	0	1	15	8	0	1	0	0	0	2	0	2	0	1	0	0	0	2	0	5	21	0
125	0	2	14	7	0	2	0	1	0	4	0	8	0	8	0	1	0	3	0	3	37	0
126	0	1	15	4	0	0	0	0	0	4	0	4	0	2	0	1	0	0	0	4	19	0
127	0	2	14	10	1	2	0	6	0	7	0	5	0	1	0	9	1	2	0	6	50	0
128	0	1	16	15	1	5	0	9	1	10	1	10	1	14	1	6	0	2	0	4	79	1
129	0	2	16	10	1	1	0	1	0	9	1	9	1	5	0	0	0	3	0	4	45	0
130	0	2	16	7	0	2	0	1	0	1	0	5	0	3	0	1	0	0	0	3	23	0
131	0	2	15	8	0	1	0	0	0	3	0	6	0	8	0	1	0	3	0	3	33	0
132	0	2	14	7	0	9	1	4	0	1	0	5	0	4	0	4	0	2	0	4	41	0
133	0	1	15	8	0	3	0	4	0	7	0	7	0	8	0	1	0	4	0	7	49	0
134	0	2	15	13	1	4	0	2	0	5	0	1	0	1	0	3	0	9	1	6	46	0
135	0	2	14	4	0	3	0	9	1	9	1	9	1	5	0	1	0	1	0	4	48	0
136	0	1	15	6	0	1	0	2	0	6	0	6	0	8	0	3	0	2	0	5	39	0
137	0	2	15	11	1	4	0	2	0	6	0	4	0	7	0	5	0	2	0	4	46	0
138	0	1	14	4	0	1	0	2	0	1	0	1	0	5	0	5	0	1	0	3	23	0
139	0	1	15	8	0	4	0	3	0	3	0	3	0	6	0	2	0	0	0	5	34	0
140	0	2	15	10	1	1	0	1	0	1	0	4	0	9	1	3	0	2	0	8	41	0
141	0	1	15	10	1	4	0	1	0	9	1	9	1	2	0	4	0	2	0	7	51	0
142	0	1	14	5	0	0	0	0	0	7	0	7	0	1	0	0	0	1	0	4	25	0
143	0	1	15	11	1	4	0	2	0	5	0	5	0	9	1	2	0	4	0	6	50	0
144	0	1	15	3	0	6	0	7	0	2	0	2	0	2	0	1	0	0	0	3	26	0
145	0	2	16	6	0	2	0	1	0	4	0	6	0	7	0	1	0	1	0	3	31	0
146	0	1	16	8	0	3	0	1	0	7	0	7	0	1	0	0	0	1	0	6	34	0
147	0	2	16	2	0	3	0	1	0	4	0	1	0	3	0	3	0	0	0	4	21	0
148	0	1	15	10	1	6	0	0	0	3	0	3	0	9	1	4	0	2	0	5	44	0
149	0	2	15	5	0	1	0	2	0	4	0	5	0	7	0	1	0	2	0	3	30	0
150	0	1	14	7	0	3	0	6	0	8	0	8	0	7	0	0	0	2	0	3	44	0
151	0	1	15	15	1	3	0	5	0	9	1	9	1	7	0	2	0	4	0	4	61	1
152	0	1	14	12	1	2	0	6	0	1	0	1	0	2	0	1	0	0	0	5	31	0
153	0	2	15	9	1	1	0	0	0	9	1	9	1	3	0	9	1	1	0	4	49	0
154	0	1	15	7	0	9	1	0	0	7	0	7	0	3	0	1	0	3	0	6	44	0
155	0	2	13	8	0	2	0	5	0	1	0	5	0	7	0	2	0	0	0	6	36	0
156	0	2	15	5	0	10	1	1	0	0	0	3	0	7	0	4	0	2	0	7	40	0
157	0	2	13	11	1	3	0	9	1	4	0	7	0	9	1	4	0	2	0	7	59	1
158	0	2	15	5	0	2	0	4	0	1	0	4	0	4	0	2	0	0	0	3	25	0
159	0	1	14	14	1	7	0	3	0	6	0	6	0	6	0	2	0	2	0	3	50	0
160	0	2	14	11	1	2	0	3	0	1	0	4	0	7	0	0	0	0	0	2	31	0
161	0	2	14	7	0	2	0	1	0	1	0	6	0	1	0	3	0	2	0	2	25	0
162	0	1	15	8	0	4	0	1	0	4	0	4	0	3	0	1	0	0	0	4	29	0
163	0	2	14	6	0	3	0	0	0	0	0	4	0	3	0	2	0	1	0	7	26	0
164	0	1	16	5	0	0	0	3	0	8	0	8	0	11	1	2	0	3	0	7	48	0
165	0	2	16	14	1	6	0	7	0	9	1	9	1	14	1	4	0	9	1	6	83	1
166	0	1	14	10	1	2	0	4	0	9	1	9	1	8	0	1	0	2	0	4	52	0
167	0	1	15	3	0	0	0	0	0	1	0	1	0	2	0	0	0	1	0	3	11	0
168	0	1	13	7	0	1	0	3	0	8	0	8	0	1	0	1	0	0	0	4	33	0
169	0	1	15	12	1	1	0	9	1	7	0	7	0	4	0	9	1	1	0	5	58	0
170	0	2	13	8	0	3	0	3	0	2	0	4	0	6	0	0	0	1	0	3	30	0
171	0	1	15	6	0	3	0	1	0	8	0	8	0	4	0	1	0	1	0	5	37	0
172	0	2	14	12	1	9	1	9	1	10	1	10	1	4	0	3	0	0	0	4	66	1
173	0	1	15	8	0	0	0	2	0	9	1	9	1	10	1	4	0	0	0	4	49	0
174	0	2	14	5	0	1	0	0	0	9	1	9	1	1	0	2	0	1	0	3	33	0
175	0	2	14	9	1	4	0	1	0	2	0	5	0	9	1	1	0	4	0	4	41	0
176	0	1	14	4	0	3	0	1	0	6	0	6	0	3	0	1	0	4	0	5	33	0
177	0	1	14	7	0	2	0	1	0	7	0	7	0	3	0	6	0	1	0	5	39	0
178	0	1	15	9	1	0	0	2	0	6	0	6	0	2	0	1	0	0	0	8	35	0
179	0	1	15	8	0	2	0	4	0	6	0	6	0	5	0	3	0	2	0	4	40	0
180	0	1	13	9	1	9	1	0	0	5	0	5	0	6	0	2	0	0	0	3	41	0
181	0	1	16	10	1	2	0	3	0	6	0	6	0	7	0	9	1	1	0	6	52	0
182	0	1	13	5	0	0	0	2	0	6	0	6	0	8	0	3	0	0	0	4	34	0
183	0	2	15	4	0	0	0	0	0	2	0	1	0	4	0	2	0	0	0	4	17	0
184	0	2	16	8	0	1	0	2	0	0	0	6	0	8	0	1	0	3	0	6	35	0
185	0	1	14	4	0	0	0	0	0	9	1	9	1	4	0	2	0	0	0	5	35	0
186	0	2	14	5	0	2	0	1	0	5	0	6	0	6	0	1	0	4	0	5	35	0
187	0	1	16	8	0	2	0	3	0	4	0	4	0	4	0	0	0	2	0	4	31	0
188	0	2	15	15	1	3	0	5	0	9	1	9	1	4	0	2	0	9	1	6	66	1
189	0	1	13	14	1	2	0	3	0	9	1	9	1	9	1	1	0	4	0	7	62	1
190	0	1	15	6	0	4	0	1	0	4	0	4	0	5	0	1	0	1	0	5	31	0
191	0	2	13	3	0	4	0	6	0	1	0	7	0	7	0	1	0	3	0	3	35	0
192	0	2	15	12	1	8	0	1	0	2	0	7	0	8	0	0	0	1	0	5	45	0
193	0	2	14	6	0	1	0	7	0	1	0	8	0	8	0	1	0	1	0	3	36	0
194	0	1	15	4	0	2	0	3	0	6	0	6	0	4	0	3	0	1	0	3	32	0
195	0	1	13	3	0	0	0	0	0	2	0	2	0	5	0	0	0	1	0	4	17	0
196	0	1	16	11	1	1	0	3	0	7	0	7	0	6	0	0	0	3	0	5	44	0
197	0	2	15	9	1	2	0	6	0	0	0	7	0	9	1	3	0	0	0	7	45	0
198	0	2	13	7	0	0	0	1	0	9	1	9	1	2	0	5	0	1	0	4	40	0
199	0	1	15	2	0	0	0	1	0	4	0	4	0	5	0	2	0	5	0	4	27	0
200	0	1	15	4	0	2	0	0	0	9	1	9	1	5	0	0	0	3	0	2	34	0
201	0	1	14	7	0	1	0	3	0	6	0	6	0	8	0	0	0	4	0	5	40	0
202	0	2	14	8	0	6	0	1	0	1	0	3	0	5	0	1	0	4	0	2	31	0
203	0	1	15	2	0	3	0	1	0	3	0	3	0	5	0	3	0	5	0	4	29	0
204	0	2	15	5	0	2	0	3	0	9	1	9	1	4	0	1	0	3	0	6	44	0
205	0	2	13	9	1	0	0	0	0	1	0	8	0	8	0	3	0	4	0	7	41	0
206	0	2	16	6	0	2	0	1	0	9	1	9	1	4	0	5	0	1	0	3	42	0
207	0	2	15	10	1	6	0	1	0	7	0	8	0	3	0	3	0	0	0	5	44	0
208	0	1	13	12	1	9	1	3	0	9	1	9	1	8	0	4	0	1	0	4	63	1
209	0	2	15	8	0	3	0	6	0	6	0	7	0	8	0	1	0	5	0	7	51	0
210	0	1	13	7	0	3	0	2	0	5	0	5	0	6	0	2	0	1	0	7	38	0
211	0	1	13	4	0	1	0	3	0	4	0	4	0	2	0	2	0	9	1	3	33	0
212	0	2	13	4	0	1	0	5	0	3	0	7	0	6	0	6	0	2	0	6	40	0
213	0	2	16	8	0	9	1	4	0	9	1	9	1	8	0	1	0	3	0	4	58	0
214	0	1	14	3	0	4	0	0	0	4	0	4	0	3	0	1	0	3	0	4	26	0
215	0	2	14	14	1	0	0	10	1	6	0	6	0	11	1	1	0	6	0	5	62	1
216	0	2	14	7	0	1	0	4	0	5	0	1	0	6	0	2	0	2	0	5	33	0
217	0	1	13	3	0	4	0	1	0	6	0	6	0	9	1	4	0	1	0	6	36	0
218	0	1	14	5	0	0	0	1	0	3	0	3	0	7	0	1	0	4	0	4	28	0
219	0	1	14	8	0	2	0	3	0	7	0	7	0	8	0	2	0	3	0	5	45	0
220	0	1	14	6	0	1	0	4	0	5	0	5	0	7	0	0	0	1	0	4	33	0
221	0	1	13	11	1	3	0	4	0	9	1	9	1	5	0	2	0	4	0	3	41	0
222	0	2	15	5	0	0	0	1	0	1	0	6	0	8	0	4	0	1	0	6	32	0
223	0	1	14	3	0	4	0	1	0	5	0	5	0	2	0	1	0	3	0	5	29	0
224	0	1	15	4	0	1	0	0	0	4	0	4	0	5	0	2	0	0	0	3	23	0
225	0	2	14	11	1	6	0	3	0	4	0	6	0	6	0	3	0	5	0	6	51	0
226	0	1	16	7	0	5	0	2	0	5	0	5	0	5	0	2	0	3	0	6	40	0
227	0	1	16	7	0	0	0	1	0	7	0	7	0	8	0	1	0	3	0	3	37	0
228	0	2	16	11	1	9	1	6	0	9	1	9	1	11	1	7	0	4	0	7	78	1
229	0	2	14	2	0	8	0	3	0	5	0	8	0	7	0	4	0	1	0	3	41	0
230	0	2	15	8	0	3	0	10	1	4	0	6	0	7	0	1	0	4	0	5	49	0
231	0	1	16	11	1	2	0	3	0	4	0	4	0	4	0	4	0	1	0	4	42	0
232	0	2	15	7	0	0	0	2	0	0	0	5	0	7	0	5	0	1	0	3	30	0
233	0	1	13	3	0	1	0	0	0	5	0	5	0	5	0	3	0	0	0	5	27	0
234	0	1	16	4	0	2	0	3	0	3	0	3	0	1	0	2	0	3	0	4	25	0
235	0	1	16	6	0	0	0	1	0	9	1	9	1	8	0	1	0	4	0	7	40	0
236	0	1	15	7	0	2	0	1	0	8	0	8	0	8	0	0	0	3	0	2	39	0
237	0	1	13	3	0	2	0	1	0	4	0	4	0	2	0	1	0	0	0	4	21	0
238	0	1	15	6	0	2	0	0	0	6	0	6	0	7	0	4	0	1	0	5	40	0
239	0	2	16	10	1	4	0	2	0	9	1	9	1	10	1	3	0	1	0	4	56	0
240	0	1	14	8	0	0	0	0	0	6	0	6	0	8	0	2	0	0	0	4	34	0
241	0	2	15	6	0	1	0	2	0	6	0	4	0	7	0	1	0	3	0	7	37	0
242	0	2	15	8	0	9	1	1	0	9	1	9	1	6	0	2	0	4	0	5	56	0
243	0	1	16	11	1	10	1	4	0	9	1	9	1	5	0	9	1	1	0	6	69	1
244	0	2	14	7	0	2	0	5	0	1	0	0	0	6	0	1	0	2	0	5	29	0
245	0	2	15	10	1	4	0	2	0	9	1	9	1	6	0	0	0	2	0	7	52	0
246	0	1	16	5	0	0	0	2	0	4	0	4	0	4	0	1	0	0	0	3	23	0
247	0	2	14	3	0	1	0	2	0	0	0	0	0	0	0	5	0	1	0	7	19	0
248	0	1	15	3	0	4	0	1	0	5	0	5	0	4	0	0	0	3	0	5	30	0
249	0	1	13	6	0	1	0	3	0	6	0	6	0	8	0	1	0	3	0	5	39	0
250	0	2	16	6	0	2	0	4	0	1	0	7	0	9	1	4	0	0	0	5	39	0
251	0	1	16	5	0	2	0	1	0	7	0	7	0	8	0	4	0	3	0	4	41	0
252	0	1	15	2	0	0	0	0	0	1	0	1	0	4	0	0	0	0	0	3	11	0

## Sheet: 疫情中数据
序号	性别（男1女2）	年龄	居家运动时间	疫情期间每周出门次数	家庭居住地点	家庭结构	性格	家庭成员有无接触COVID-19患者风险	独生子女	学习焦虑	学习2分类	社交焦虑	社交2分类	孤独倾向	孤独2分类	自责倾向	自责2分类	过敏倾向	过敏2分类	身体症状	身体2分类	恐怖倾向	恐怖2分类	冲动倾向	冲动2分类	效度量表	总评	总评2分类
1	2	13	0	0	0	0	0	0	0	4	0	2	0	0	0	9	1	2	0	4	0	1	0	1	0	4	27	0
2	1	13	0	0	0	0	1	0	0	10	1	3	0	1	0	0	0	3	0	1	0	0	0	0	0	5	23	0
3	2	14	0	0	1	1	1	0	1	6	0	2	0	1	0	1	0	5	0	2	0	0	0	2	0	6	25	0
4	2	13	0	1	1	0	1	0	0	5	0	1	0	9	1	2	0	4	0	2	0	0	0	0	0	4	27	0
5	2	14	0	0	0	1	1	0	1	9	1	5	0	9	1	9	1	9	1	9	1	4	0	2	0	3	59	1
6	2	13	0	0	1	0	0	1	0	10	1	9	1	6	0	9	1	8	0	14	1	7	0	8	0	6	77	1
7	2	14	0	0	1	1	0	0	1	11	1	9	1	0	0	5	0	9	1	9	1	8	0	8	0	6	65	1
8	2	13	1	0	0	0	0	0	0	7	0	2	0	1	0	4	0	5	0	1	0	0	0	1	0	4	25	0
9	2	13	0	0	1	0	1	0	1	11	1	1	0	1	0	3	0	5	0	2	0	0	0	1	0	5	18	0
10	2	13	0	2	0	0	1	0	0	5	0	3	0	2	0	9	1	4	0	1	0	0	0	2	0	6	32	0
11	2	13	1	0	1	0	1	0	1	9	1	4	0	2	0	3	0	9	1	9	1	3	0	5	0	4	48	0
12	1	14	0	0	0	0	1	0	1	11	1	5	0	0	0	5	0	9	1	3	0	1	0	1	0	5	40	0
13	2	14	1	0	1	1	0	1	0	9	1	4	0	3	0	9	1	9	1	9	1	2	0	3	0	4	52	0
14	2	13	0	2	0	1	1	1	0	11	1	9	1	4	0	5	0	9	1	10	1	2	0	6	0	4	60	1
15	2	13	1	0	1	1	0	0	1	12	1	7	0	5	0	8	0	7	0	8	0	0	0	8	0	3	58	1
16	2	13	0	0	1	1	1	1	0	14	1	9	1	9	0	9	1	10	1	10	1	10	1	10	1	6	87	1
17	1	13	0	1	0	0	1	0	1	3	0	1	0	0	0	5	0	3	0	3	0	0	0	3	0	4	22	0
18	2	13	1	0	1	1	1	0	0	5	0	3	0	0	0	2	0	3	0	2	0	0	0	1	0	4	20	0
19	2	14	0	0	0	0	1	0	0	8	0	1	0	1	0	2	0	5	0	2	0	0	0	2	0	5	26	0
20	1	14	0	0	1	0	0	0	1	11	1	9	1	9	1	9	1	9	1	10	1	7	0	9	1	6	80	1
21	1	14	0	1	0	1	1	1	0	10	1	4	0	2	0	9	1	9	1	10	1	6	0	8	0	5	64	1
22	2	13	0	1	1	0	1	0	0	6	0	2	0	9	1	2	0	10	1	1	0	1	0	0	0	5	36	0
23	2	13	0	0	0	1	0	1	1	11	1	10	1	4	0	9	1	9	1	10	1	9	1	9	0	6	77	1
24	2	13	0	0	1	1	0	0	1	11	1	4	0	0	0	10	1	9	1	3	0	4	0	5	0	5	51	0
25	1	13	1	0	1	0	1	0	0	2	0	0	0	1	0	0	0	0	0	0	0	1	0	0	0	3	7	0
26	2	13	0	2	1	0	0	0	1	6	0	3	0	0	0	8	0	4	0	3	0	1	0	2	0	6	33	0
27	2	13	0	0	1	0	0	1	1	13	1	9	1	9	1	9	1	10	1	11	1	2	0	4	0	5	72	1
28	1	13	1	0	0	0	1	0	0	0	0	0	0	3	0	4	0	5	0	0	0	0	0	0	0	0	12	0
29	2	14	0	0	1	0	1	0	0	9	1	4	0	1	0	3	0	8	0	3	0	2	0	8	0	5	43	0
30	2	14	0	0	0	0	1	0	0	12	1	5	0	1	0	4	0	1	0	5	0	1	0	0	0	5	34	0
31	1	14	0	1	1	0	1	0	0	9	1	4	0	0	0	2	0	5	0	4	0	0	0	4	0	4	32	0
32	1	13	0	1	1	0	1	1	0	12	1	7	0	5	0	10	0	9	1	10	1	4	0	4	0	4	65	1
33	1	13	0	0	1	1	0	0	1	14	1	9	1	2	0	9	1	9	1	9	1	1	0	3	0	3	59	1
34	2	13	1	0	0	1	0	0	0	7	0	3	0	3	0	3	0	5	0	6	0	4	0	4	0	4	39	0
35	2	13	1	0	1	0	1	0	0	9	1	9	1	2	0	6	0	7	0	9	1	0	0	3	0	4	49	0
36	1	13	1	1	0	0	1	0	0	11	1	5	0	4	0	9	1	2	0	1	0	0	0	0	0	5	37	0
37	1	13	0	0	1	0	0	0	1	6	0	3	0	1	0	3	0	10	0	2	0	4	0	0	0	5	34	0
38	2	13	0	2	0	0	0	1	0	12	1	5	0	3	0	3	0	9	1	10	1	9	1	9	1	7	67	1
39	2	14	0	1	0	1	1	0	0	10	1	4	0	0	0	9	1	3	0	4	0	1	0	1	0	6	38	0
40	2	14	0	0	1	1	0	0	1	12	1	9	1	9	1	9	1	9	1	13	1	5	0	8	0	5	79	1
41	1	14	1	0	1	0	1	0	1	15	1	5	0	1	0	0	0	2	0	2	0	0	0	2	0	3	30	0
42	1	14	1	0	0	0	1	0	0	9	1	9	1	4	0	2	0	2	0	2	0	0	0	3	0	4	35	0
43	2	13	0	1	0	0	0	0	1	9	1	9	1	1	0	3	0	3	0	3	0	0	0	1	0	6	35	0
44	2	13	0	0	0	0	0	0	0	6	0	1	0	0	0	0	0	3	0	2	0	1	0	1	0	5	19	0
45	1	13	0	2	1	0	1	0	0	6	0	3	0	0	0	2	0	3	0	1	0	0	0	0	0	6	21	0
46	2	14	1	0	0	0	1	0	1	10	1	4	0	3	0	10	0	9	1	4	0	2	0	3	0	5	50	0
47	2	14	0	0	1	0	1	0	1	1	0	4	0	1	0	3	0	5	0	11	1	0	0	10	1	5	40	0
48	2	15	0	0	0	0	1	1	0	13	1	10	1	1	0	7	0	9	1	11	1	5	0	10	1	6	72	1
49	2	15	1	0	0	1	0	0	1	0	0	0	0	0	0	0	0	0	0	0	0	0	0	0	0	0	0	0
50	1	15	0	0	1	0	1	0	0	9	1	4	0	3	0	5	0	4	0	3	0	1	0	0	0	4	33	0
51	2	15	0	1	1	0	0	0	0	9	1	4	0	0	0	4	0	9	1	3	0	4	0	3	0	6	42	0
52	2	15	0	1	1	0	1	0	1	10	1	3	0	9	1	5	0	10	1	3	0	3	0	2	0	6	51	0
53	2	15	1	1	1	0	1	0	0	9	1	2	0	0	0	2	0	3	0	3	0	4	0	4	0	1	28	0
54	1	14	0	0	0	0	0	1	1	2	0	2	0	1	0	1	0	2	0	1	0	0	0	0	0	4	13	0
55	2	15	1	0	1	0	1	0	1	6	0	2	0	2	0	3	0	10	1	5	0	1	0	3	0	4	36	0
56	1	15	0	0	0	0	0	0	0	2	0	4	0	0	0	0	0	4	0	2	0	0	0	0	0	5	17	0
57	2	15	1	0	1	0	1	0	0	2	0	1	0	0	0	0	0	0	0	2	0	1	0	0	0	5	11	0
58	2	16	1	0	1	1	1	0	1	9	1	2	0	2	0	3	0	10	0	2	0	3	0	2	0	6	39	0
59	2	16	0	0	1	0	0	1	1	13	1	9	1	1	0	8	0	9	1	10	1	8	0	3	0	6	67	1
60	1	16	1	0	1	0	0	0	1	10	1	5	0	0	0	10	1	9	1	9	0	4	0	3	0	6	56	1
61	1	16	0	1	0	1	0	0	0	13	1	9	1	4	0	10	1	9	1	3	0	4	0	2	0	5	59	1
62	2	16	0	0	0	1	1	1	0	12	1	3	0	3	0	9	1	10	1	11	1	10	1	2	0	6	65	1
63	2	16	0	0	1	0	0	0	0	4	0	3	0	3	0	9	1	2	0	3	0	0	0	1	0	6	31	0
64	2	16	0	1	0	0	1	0	0	9	1	6	0	1	0	4	0	6	0	4	0	0	0	3	0	5	38	0
65	1	14	1	0	1	0	0	1	0	5	0	3	0	1	0	1	0	4	0	10	1	0	0	0	0	6	30	0
66	1	14	1	2	0	0	0	0	0	3	0	3	0	0	0	5	0	5	0	3	0	0	0	2	0	5	26	0
67	2	14	0	0	1	0	1	0	0	11	1	4	0	0	0	3	0	6	0	9	1	1	0	3	0	3	40	0
68	1	14	0	0	1	0	1	1	1	10	1	4	0	1	0	10	1	5	0	3	0	3	0	2	0	6	44	0
69	2	14	0	1	1	0	1	0	1	10	1	9	1	3	0	9	1	9	1	11	1	9	1	9	1	5	74	1
70	2	13	0	0	0	1	1	0	0	6	0	3	0	0	0	0	0	3	0	1	0	0	0	0	0	5	18	0
71	2	13	1	0	1	0	1	0	0	13	1	2	0	0	0	4	0	9	1	5	0	0	0	3	0	6	44	0
72	1	15	1	0	1	1	1	0	0	2	0	2	0	0	0	0	0	2	0	0	0	0	0	0	0	3	9	0
73	2	15	1	1	1	1	0	1	0	13	1	9	1	1	0	4	0	10	0	9	1	3	0	1	0	6	54	0
74	2	15	0	0	1	0	1	0	1	9	1	2	0	1	0	6	0	9	1	5	0	4	0	1	0	6	43	0
75	1	15	0	0	0	0	0	0	1	9	1	5	0	0	0	0	0	5	0	3	0	1	0	2	0	7	32	0
76	1	15	0	1	0	0	1	0	0	10	1	4	0	2	0	9	1	2	0	1	0	2	0	1	0	5	36	0
77	1	15	0	0	1	0	1	0	0	5	0	2	0	0	0	4	0	1	0	0	0	0	0	2	0	3	17	0
78	1	14	1	0	1	0	0	0	1	9	1	4	0	2	0	3	0	10	0	9	1	1	0	0	0	6	44	0
79	1	14	0	0	1	1	0	1	0	12	1	9	1	9	1	10	1	10	1	13	1	10	1	8	0	6	87	1
80	2	14	0	0	0	0	0	1	1	9	1	3	0	3	0	4	0	2	0	10	1	2	0	3	0	4	41	0
81	2	13	0	1	0	0	0	0	1	9	1	5	0	0	0	7	0	9	1	3	0	3	0	4	0	5	45	0
82	2	13	0	0	0	0	1	0	1	6	0	5	0	0	0	1	0	8	0	3	0	1	0	3	0	6	33	0
83	1	13	1	0	1	1	0	0	0	11	1	3	0	1	0	9	1	6	0	3	0	3	0	0	0	6	42	0
84	2	15	1	0	1	0	1	0	0	4	0	3	0	0	0	1	0	0	0	1	0	0	0	0	0	3	12	0
85	2	14	0	0	1	0	1	0	1	4	0	3	0	1	0	1	0	2	0	1	0	3	0	1	0	4	20	0
86	1	14	0	0	0	0	0	0	1	14	1	9	1	2	0	9	1	9	1	13	1	9	1	9	1	5	79	1
87	2	15	1	0	0	1	0	0	0	9	1	1	0	0	0	4	0	5	0	6	0	1	0	3	0	5	34	0
88	1	15	0	1	1	1	0	1	1	4	0	3	0	9	1	4	0	5	0	0	0	3	0	6	0	6	40	0
89	2	13	0	1	1	0	1	0	1	4	0	2	0	0	0	1	0	3	0	2	0	4	0	1	0	4	21	0
90	2	15	1	0	1	0	1	0	0	13	1	10	1	1	0	7	0	9	1	9	1	4	0	6	0	4	63	1
91	2	14	1	0	1	0	0	0	0	9	1	4	0	2	0	4	0	4	0	2	0	2	0	1	0	4	32	0
92	2	14	0	0	0	1	1	1	1	12	1	5	0	3	0	4	0	9	1	10	1	3	0	7	0	4	57	1
93	1	14	1	0	1	0	1	0	0	11	1	5	0	3	0	3	0	4	0	11	1	3	0	2	0	5	47	0
94	1	15	0	0	0	0	0	0	0	6	0	0	0	1	0	1	0	3	0	1	0	2	0	0	0	4	18	0
95	1	15	1	0	0	0	1	0	1	10	1	6	0	2	0	3	0	3	0	10	1	2	0	2	0	4	42	0
96	1	15	0	1	1	1	0	0	0	10	1	9	1	9	1	4	0	9	1	10	1	3	0	4	0	6	63	1
97	1	16	0	2	0	0	1	0	0	5	0	3	0	0	0	2	0	3	0	3	0	1	0	0	0	5	22	0
98	2	16	1	0	1	0	1	0	1	9	1	2	0	0	0	3	0	9	1	3	0	2	0	0	0	4	32	0
99	2	16	0	0	1	0	1	0	1	7	0	3	0	1	0	4	0	7	0	2	0	2	0	3	0	5	34	0
100	2	16	1	0	1	0	1	0	1	8	0	2	0	0	0	3	0	10	1	3	0	1	0	1	0	5	33	0
101	2	16	0	1	1	0	1	0	1	9	1	3	0	0	0	2	0	4	0	2	0	0	0	0	0	6	26	0
102	2	16	0	0	1	0	1	0	1	15	1	9	1	3	0	10	1	9	1	9	1	5	0	7	0	4	71	1
103	2	14	0	0	0	1	0	0	1	8	0	4	0	5	0	6	0	9	1	2	0	1	0	4	0	6	45	0
104	1	15	0	0	1	1	1	0	0	7	0	3	0	2	0	3	0	2	0	2	0	4	0	2	0	6	31	0
105	1	16	0	0	0	1	0	0	1	11	1	7	0	3	0	6	0	9	1	9	1	10	1	8	0	5	68	1
106	1	15	0	0	1	1	1	0	0	7	0	3	0	1	0	2	0	2	0	1	0	0	0	1	0	2	19	0
107	2	15	0	0	1	0	0	0	0	1	0	2	0	0	0	0	0	1	0	3	0	0	0	0	0	4	11	0
108	1	15	0	2	1	0	0	0	1	9	1	2	0	4	0	2	0	9	1	9	1	2	0	2	0	6	45	0
109	2	15	0	1	0	1	0	1	1	15	1	8	0	9	1	9	1	10	1	11	1	4	0	7	0	6	79	1
110	2	15	1	0	1	0	1	0	1	1	0	3	0	0	0	4	0	3	0	9	1	2	0	3	0	6	31	0
111	1	15	1	1	1	0	1	0	1	6	0	3	0	1	0	1	0	5	0	1	0	0	0	2	0	4	23	0
112	1	16	0	0	1	0	1	0	0	4	0	3	0	2	0	3	0	9	1	9	1	1	0	3	0	4	38	0
113	2	16	0	0	1	1	1	0	1	1	0	0	0	1	0	1	0	3	0	3	0	2	0	1	0	4	16	0
114	1	16	1	0	1	1	0	0	0	11	1	2	0	4	0	3	0	9	1	6	0	2	0	2	0	2	41	0
115	2	16	0	0	0	1	0	0	0	13	1	9	1	2	0	9	1	9	1	10	1	4	0	6	0	4	66	1
116	2	14	0	0	1	1	0	0	1	13	1	10	1	9	1	7	0	9	1	9	1	9	1	8	0	6	80	1
117	2	14	0	0	0	1	1	0	1	13	1	7	0	2	0	4	0	9	1	11	1	10	1	9	1	6	71	1
118	2	14	0	0	0	0	0	0	0	10	1	5	0	2	0	5	0	9	1	9	1	3	0	4	0	5	52	0
119	2	15	0	0	1	1	1	0	0	6	0	4	0	0	0	2	0	9	1	3	0	2	0	2	0	4	32	0
120	1	15	0	1	1	0	1	0	1	6	0	1	0	2	0	1	0	2	0	9	1	1	0	0	0	5	27	0
121	2	15	1	1	1	0	0	0	1	11	1	6	0	0	0	1	0	9	1	3	0	2	0	1	0	4	37	0
122	2	15	0	0	1	0	1	0	1	10	1	5	0	3	0	9	1	9	1	9	1	2	0	0	0	5	52	0
123	2	15	0	0	1	0	1	0	1	9	1	4	0	0	0	4	0	5	0	1	0	1	0	2	0	5	31	0
124	2	15	1	0	1	0	1	0	1	4	0	3	0	2	0	1	0	4	0	9	1	7	0	6	0	5	41	0
125	2	15	1	2	1	1	1	0	1	5	0	4	0	2	0	9	1	9	1	9	1	1	0	2	0	4	45	0
126	1	15	0	0	1	0	1	0	1	5	0	3	0	2	0	3	0	4	0	3	0	0	0	3	0	4	27	0
127	2	15	0	0	1	0	1	0	0	4	0	3	0	2	0	2	0	6	0	0	0	3	0	2	0	4	26	0
128	1	13	0	0	1	0	1	0	1	9	1	2	0	3	0	2	0	9	1	9	1	0	0	1	0	4	40	0
129	2	14	1	0	0	0	0	0	0	7	0	2	0	0	0	3	0	5	0	1	0	0	0	0	0	7	25	0
130	2	15	0	0	1	0	1	0	0	7	0	3	0	1	0	4	0	9	1	3	0	0	0	3	0	6	36	0
131	2	13	0	0	1	0	0	1	1	10	1	5	0	1	0	9	1	9	1	9	1	3	0	9	1	7	62	1
132	2	13	0	0	1	1	1	1	0	12	1	4	0	0	0	5	0	9	1	9	1	9	1	1	0	6	55	0
133	1	15	1	0	0	0	1	0	1	11	1	3	0	1	0	2	0	3	0	4	0	3	0	9	1	6	42	0
134	2	14	0	0	1	0	1	1	0	12	1	5	0	1	0	9	1	9	1	9	1	4	0	6	0	5	59	1
135	2	16	0	0	1	0	1	0	1	11	1	3	0	2	0	3	0	9	1	9	1	1	0	2	0	5	44	0
136	1	16	0	0	1	0	0	0	1	10	1	2	0	0	0	6	0	9	1	11	1	5	0	5	0	4	52	0
137	2	15	0	0	1	1	0	1	1	12	1	5	0	0	0	9	1	10	1	11	1	9	1	5	0	6	67	1
138	1	14	1	2	1	0	1	0	0	7	0	0	0	3	0	3	0	4	0	9	1	3	0	4	0	4	37	0
139	1	14	1	0	0	0	1	1	1	7	0	4	0	9	1	9	1	9	1	10	1	2	0	4	0	5	59	1
140	2	14	0	0	1	0	1	0	0	5	0	2	0	0	0	4	0	5	0	1	0	0	0	0	0	3	20	0
141	1	14	0	0	1	0	0	1	0	10	1	4	0	1	0	9	1	5	0	6	0	4	0	4	0	7	50	0
142	1	14	0	0	0	1	1	0	1	6	0	4	0	0	0	4	0	9	1	3	0	1	0	1	0	5	33	0
143	1	13	0	0	1	0	1	0	1	9	1	2	0	2	0	5	0	4	0	3	0	1	0	9	1	4	39	0
144	1	13	0	0	1	0	1	0	1	11	1	3	0	1	0	3	0	9	1	1	0	0	0	1	0	4	33	0
145	2	13	1	0	1	0	1	0	0	5	0	1	0	0	0	3	0	3	0	4	0	2	0	1	0	5	24	0
146	1	13	0	0	0	0	0	0	0	11	1	4	0	0	0	4	0	3	0	1	0	1	0	3	0	2	29	0
147	2	15	1	0	1	0	1	0	0	7	0	2	0	0	0	4	0	4	0	1	0	2	0	1	0	4	25	0
148	2	15	0	0	0	0	0	1	1	6	0	4	0	1	0	3	0	9	1	3	0	1	0	3	0	4	34	0
149	2	15	0	1	1	0	1	0	0	13	1	3	0	2	0	5	0	8	0	11	1	3	0	5	0	5	55	0
150	1	15	0	0	0	1	1	0	1	11	1	1	0	4	0	4	0	9	1	10	0	3	0	1	0	5	48	0
151	1	15	1	1	1	0	1	0	1	6	0	3	0	2	0	3	0	9	1	4	0	3	0	3	0	5	38	0
152	1	16	0	0	1	0	0	0	0	10	1	3	0	2	0	4	0	5	0	9	1	1	0	0	0	5	39	0
153	1	16	1	2	1	0	1	0	1	8	0	1	0	0	0	9	1	6	0	2	0	2	0	0	0	4	32	0
154	1	15	0	0	0	1	0	1	1	13	1	10	1	10	1	10	1	9	1	10	1	6	0	0	0	3	71	1
155	2	15	0	1	0	0	0	1	1	14	1	10	1	9	1	10	1	10	1	15	1	9	1	8	0	4	89	1
156	2	15	0	0	1	0	1	0	0	10	1	4	0	4	0	5	0	9	1	9	1	9	1	3	0	4	57	1
157	2	15	0	0	1	0	1	0	1	9	1	5	0	0	0	3	0	3	0	3	0	1	0	0	0	6	30	0
158	2	15	0	0	1	0	1	0	0	13	1	3	0	0	0	3	0	9	1	4	0	2	0	1	0	6	41	0
159	1	15	1	0	0	0	1	0	1	3	0	3	0	0	0	2	0	2	0	1	0	0	0	0	0	3	14	0
160	2	13	0	2	1	0	1	0	0	9	1	5	0	1	0	2	0	4	0	0	0	1	0	5	0	4	31	0
161	2	14	1	0	1	0	1	0	0	5	0	2	0	1	0	4	0	4	0	1	0	3	0	1	0	6	27	0
162	1	15	0	2	1	1	1	1	0	12	1	4	0	9	1	9	1	9	1	11	1	6	0	7	0	4	71	1
163	1	13	0	0	1	0	1	0	0	5	0	1	0	2	0	2	0	3	0	9	1	0	0	0	0	6	28	0
164	1	13	0	1	1	1	0	0	1	8	0	3	0	1	0	4	0	5	0	5	0	0	0	9	1	4	39	0
165	2	15	0	0	0	0	0	0	0	6	0	4	0	2	0	5	0	9	1	3	0	1	0	1	0	5	36	0
166	1	14	0	0	1	0	1	1	1	12	1	3	0	0	0	9	1	9	1	9	1	5	0	5	0	6	58	1
167	1	16	1	0	0	0	1	0	1	6	0	3	0	0	0	2	0	4	0	1	0	0	0	0	0	6	22	0
168	1	16	0	1	0	0	1	1	0	5	0	4	0	3	0	5	0	3	0	2	0	2	0	2	0	4	30	0
169	1	15	0	0	1	0	1	0	0	9	1	2	0	1	0	3	0	9	1	2	0	0	0	2	0	5	33	0
170	1	14	1	0	1	0	1	0	0	12	1	2	0	3	0	3	0	3	0	9	1	0	0	1	0	4	37	0
171	1	14	0	0	1	1	0	0	1	10	1	3	0	9	1	9	1	6	0	5	0	3	0	3	0	5	53	0
172	2	14	0	0	0	0	0	0	0	8	0	1	0	1	0	6	0	3	0	5	0	5	0	2	0	6	37	0
173	1	13	0	0	1	0	0	0	1	11	1	3	0	3	0	8	0	9	1	9	1	3	0	10	1	6	62	1
174	2	13	0	1	0	1	0	0	0	9	1	4	0	9	1	7	0	9	1	9	1	4	0	2	0	5	58	1
175	2	14	1	0	0	0	1	1	0	8	0	3	0	4	0	2	0	9	1	9	1	1	0	2	0	6	44	0
176	2	15	0	0	1	0	0	0	1	13	1	9	1	3	0	10	1	9	1	10	1	3	0	9	1	3	69	1
177	1	14	0	0	1	0	1	0	1	14	1	4	0	3	0	9	1	9	1	6	0	3	0	3	0	3	54	0
178	1	14	0	0	1	0	1	0	1	9	1	2	0	3	0	6	0	2	0	4	0	2	0	2	0	4	34	0
179	1	14	0	0	1	0	0	0	1	9	1	1	0	2	0	4	0	6	0	10	1	4	0	2	0	4	42	0
180	1	15	0	0	0	0	1	1	0	8	0	4	0	0	0	3	0	3	0	11	1	0	0	1	0	3	33	0
181	1	14	0	0	1	1	0	0	0	12	1	5	0	1	0	3	0	7	0	5	0	9	1	3	0	5	50	0
182	1	15	0	0	0	0	1	0	0	3	0	2	0	4	0	2	0	2	0	5	0	0	0	3	0	5	26	0
183	2	15	0	1	0	0	0	0	0	14	1	3	0	9	1	2	0	3	0	7	0	1	0	7	0	2	48	0
184	2	14	1	0	1	0	0	0	1	8	0	3	0	3	0	9	1	5	0	2	0	2	0	2	0	5	39	0
185	1	14	0	0	1	1	0	0	0	12	1	2	0	9	1	4	0	9	1	11	1	9	1	9	1	6	72	1
186	1	14	0	0	1	0	1	0	0	8	0	2	0	2	0	1	0	3	0	3	0	1	0	1	0	4	25	0
187	1	16	0	1	0	0	1	0	1	6	0	0	0	0	0	0	0	0	0	0	0	0	0	0	0	0	6	0
188	2	16	0	1	1	0	1	0	0	9	1	9	1	3	0	4	0	9	1	10	1	1	0	4	0	5	54	0
189	1	16	0	2	0	1	1	1	1	12	1	6	0	3	0	6	0	9	1	9	1	0	0	9	1	4	59	1
190	1	14	0	0	1	0	0	1	0	9	1	6	0	3	0	1	0	2	0	11	1	0	0	3	0	5	39	0
191	2	14	0	0	1	0	1	0	0	10	1	2	0	9	1	6	0	10	1	13	1	9	1	8	0	5	72	1
192	2	14	0	1	1	0	0	0	0	10	1	3	0	1	0	2	0	9	1	9	1	3	0	2	0	5	44	0
193	2	14	0	0	1	0	1	0	1	9	1	2	0	9	1	4	0	9	1	6	0	4	0	3	0	5	51	0
194	1	15	0	0	1	1	1	0	0	5	0	2	0	2	0	5	0	5	0	5	0	1	0	1	0	4	30	0
195	1	15	0	0	0	0	0	0	0	4	0	0	0	0	0	1	0	4	0	2	0	1	0	1	0	4	17	0
196	1	15	0	0	1	0	0	0	1	10	1	9	1	9	1	4	0	9	1	11	1	9	1	4	0	4	69	1
197	2	15	0	1	0	0	0	0	1	5	0	5	0	3	0	3	0	9	1	2	0	0	0	4	0	3	34	0
198	2	15	1	0	0	1	1	0	1	6	0	2	0	4	0	4	0	9	1	3	0	0	0	2	0	2	32	0
199	2	15	0	0	1	0	1	0	0	4	0	2	0	3	0	3	0	5	0	9	1	0	0	4	0	2	32	0
200	1	15	1	2	1	0	1	0	0	7	0	6	0	1	0	5	0	3	0	1	0	0	0	9	1	4	36	0
201	1	15	0	0	1	0	1	0	0	7	0	2	0	5	0	1	0	9	1	3	0	0	0	2	0	5	34	0
202	2	16	0	0	0	0	1	0	1	11	1	3	0	4	0	6	0	9	1	10	1	5	0	4	0	3	55	0
203	1	16	0	0	1	1	0	0	0	4	0	2	0	0	0	1	0	4	0	2	0	0	0	3	0	5	21	0
204	2	16	0	0	1	0	1	0	1	9	1	6	0	4	0	9	1	9	1	9	1	3	0	1	0	6	56	1
205	2	16	0	0	1	0	0	1	0	5	0	4	0	0	0	5	0	5	0	2	0	3	0	0	0	4	28	0
206	2	16	0	0	0	0	0	0	0	9	1	5	0	4	0	3	0	9	1	10	1	8	0	7	0	5	60	1
207	2	16	0	0	1	0	1	0	0	9	1	3	0	4	0	4	0	5	0	9	1	5	0	9	1	4	52	0
208	1	16	0	1	0	0	1	0	1	5	0	2	0	0	0	2	0	2	0	1	0	0	0	2	0	3	17	0
209	2	16	0	1	0	0	1	0	1	13	1	8	0	4	0	8	0	8	0	12	1	9	1	7	0	4	73	1
210	1	14	0	0	1	1	1	0	1	9	1	4	0	1	0	7	0	6	0	2	0	1	0	1	0	5	36	0
211	1	13	1	0	1	0	0	0	1	2	0	2	0	1	0	0	0	2	0	6	0	3	0	1	0	4	21	0
212	2	15	0	0	1	0	1	0	0	11	1	4	0	2	0	4	0	9	1	9	1	2	0	4	0	6	51	0
213	2	14	0	1	0	0	1	0	0	4	0	1	0	3	0	1	0	2	0	2	0	1	0	2	0	4	20	0
214	1	14	0	0	1	0	1	0	0	9	1	4	0	3	0	4	0	8	0	7	0	5	0	7	0	4	51	0
215	2	14	1	0	0	0	0	1	0	4	0	3	0	2	0	2	0	9	1	3	0	2	0	1	0	5	31	0
216	2	14	0	0	1	0	0	0	0	5	0	3	0	0	0	1	0	3	0	0	0	0	0	0	0	3	15	0
217	1	15	0	0	1	1	0	0	1	13	1	6	0	2	0	8	0	8	0	5	0	5	0	6	0	5	58	1
218	1	15	0	0	0	0	1	0	0	5	0	2	0	1	0	3	0	5	0	9	1	2	0	3	0	4	34	0
219	1	15	0	0	0	0	1	0	0	12	1	4	0	5	0	5	0	10	1	11	1	5	0	9	1	4	65	1
220	1	13	1	2	1	1	1	0	1	8	0	3	0	0	0	5	0	4	0	4	0	0	0	1	0	3	28	0
221	1	15	1	0	1	0	1	0	1	10	1	4	0	9	1	9	1	6	0	10	1	3	0	5	0	5	61	1
222	1	15	1	0	0	0	0	0	1	5	0	1	0	1	0	2	0	9	1	9	1	2	0	2	0	6	37	0
223	1	15	0	0	0	0	1	0	1	7	0	3	0	0	0	3	0	9	1	5	0	0	0	1	0	3	31	0
224	1	15	0	1	0	0	0	1	0	9	1	2	0	1	0	4	0	9	1	9	1	3	0	9	1	6	52	0
225	2	14	0	0	1	0	0	1	1	13	1	5	0	5	0	9	1	9	1	9	1	4	0	3	0	4	61	1
226	1	15	1	0	1	0	0	0	0	5	0	5	0	4	0	5	0	3	0	4	0	1	0	2	0	5	34	0
227	2	14	0	0	1	0	1	0	1	6	0	1	0	1	0	6	0	6	0	3	0	2	0	3	0	5	33	0
228	1	14	0	0	0	0	1	0	0	6	0	4	0	0	0	1	0	6	0	2	0	0	0	1	0	6	26	0
229	2	14	0	1	0	0	0	0	1	7	0	3	0	1	0	5	0	9	1	3	0	3	0	2	0	4	37	0
230	2	14	0	0	1	1	1	1	0	10	1	3	0	9	1	3	0	9	1	9	1	9	1	1	0	4	58	1
231	1	15	0	0	1	0	0	0	1	3	0	0	0	0	0	2	0	3	0	9	1	2	0	2	0	4	25	0
232	2	15	1	0	1	0	1	0	0	9	1	2	0	1	0	4	0	9	1	4	0	0	0	1	0	4	34	0
233	2	15	0	2	0	0	1	0	1	15	1	6	0	8	0	9	1	8	0	10	1	9	1	9	1	6	80	1
234	1	14	0	0	1	0	1	0	0	6	0	5	0	0	0	3	0	9	1	3	0	0	0	1	0	6	33	0
235	2	14	1	0	0	0	1	0	1	10	1	2	0	0	0	3	0	9	1	7	0	1	0	2	0	6	40	0
236	1	14	0	0	0	0	1	0	0	5	0	0	0	2	0	3	0	3	0	5	0	0	0	3	0	1	22	0
237	1	15	0	0	1	0	1	0	1	3	0	0	0	0	0	4	0	9	1	1	0	2	0	1	0	5	25	0
238	1	14	1	0	1	0	0	0	0	13	1	5	0	2	0	8	0	9	1	9	1	4	0	9	1	6	65	1
239	1	15	0	1	1	1	1	0	1	6	0	3	0	0	0	6	0	4	0	1	0	0	0	0	0	6	26	0
240	2	15	0	0	1	0	1	0	1	13	1	5	0	8	0	7	0	10	1	10	1	9	1	8	0	5	75	1
241	2	15	1	0	1	0	0	1	1	5	0	3	0	3	0	9	1	9	1	9	1	9	1	2	0	5	55	0
242	2	15	0	0	1	1	0	0	1	5	0	3	0	3	0	9	1	9	1	10	1	9	1	4	0	5	57	1
243	1	14	0	0	1	0	1	0	1	11	1	4	0	2	0	5	0	9	1	7	0	2	0	3	0	3	46	0
244	2	15	1	1	1	0	1	0	0	9	1	2	0	4	0	4	0	9	1	10	1	1	0	4	0	5	48	0
245	1	13	0	0	1	0	1	0	1	5	0	2	0	0	0	5	0	4	0	2	0	0	0	0	0	4	22	0
246	1	14	0	0	0	1	1	0	0	6	0	5	0	0	0	3	0	9	1	9	1	9	1	3	0	4	48	0
247	1	15	0	0	1	1	1	1	0	14	1	7	0	0	0	8	0	9	1	8	0	5	0	9	1	4	64	1
248	1	14	1	0	1	0	0	1	0	7	0	1	0	3	0	2	0	9	1	10	1	1	0	1	0	3	37	0
